# Supplementary material for: A dual-database bibliometric analysis on dry needling for pain: Global trends and hotspots from web of science core collection and Scopus (2006–2025)
Source: Front Neurol. 2026 Mar 4;17:1713196. doi: 10.3389/fneur.2026.1713196 (PMC12997182; doi:10.3389/fneur.2026.1713196)
Supplement: Supplementary file 1 [file Table_1.xlsx]

## Sheet: Sheet1
Sources	Articles
JOURNAL OF BODYWORK AND MOVEMENT THERAPIES	77
JOURNAL OF CLINICAL MEDICINE	33
ACUPUNCTURE IN MEDICINE	27
JOURNAL OF MANUAL & MANIPULATIVE THERAPY	27
INTERNATIONAL JOURNAL OF SPORTS PHYSICAL THERAPY	25
JOURNAL OF ORTHOPAEDIC & SPORTS PHYSICAL THERAPY	22
PHYSIOTHERAPY THEORY AND PRACTICE	21
JOURNAL OF BACK AND MUSCULOSKELETAL REHABILITATION	19
JOURNAL OF MANIPULATIVE AND PHYSIOLOGICAL THERAPEUTICS	19
PAIN MEDICINE	19
EVIDENCE-BASED COMPLEMENTARY AND ALTERNATIVE MEDICINE	17
JOURNAL OF PAIN RESEARCH	17
ARCHIVES OF PHYSICAL MEDICINE AND REHABILITATION	13
CUREUS JOURNAL OF MEDICAL SCIENCE	13
INTERNATIONAL JOURNAL OF ENVIRONMENTAL RESEARCH AND PUBLIC HEALTH	13
AMERICAN JOURNAL OF PHYSICAL MEDICINE & REHABILITATION	12
MUSCULOSKELETAL SCIENCE AND PRACTICE	11
PHYSICAL THERAPY	10
BMC MUSCULOSKELETAL DISORDERS	9
JOURNAL OF SPORT REHABILITATION	9
CRANIO-THE JOURNAL OF CRANIOMANDIBULAR & SLEEP PRACTICE	8
JOURNAL OF ACUPUNCTURE AND MERIDIAN STUDIES	8
JOURNAL OF CHIROPRACTIC MEDICINE	8
PM&R	8
CHIROPRACTIC & MANUAL THERAPIES	7
COMPLEMENTARY THERAPIES IN MEDICINE	7
CURRENT PAIN AND HEADACHE REPORTS	7
INTERNATIONAL JOURNAL OF ATHLETIC THERAPY & TRAINING	7
JOURNAL OF CLINICAL AND DIAGNOSTIC RESEARCH	7
PAIN PHYSICIAN	7
PAIN RESEARCH & MANAGEMENT	7
PHYSIOTHERAPY	7
BRAZILIAN JOURNAL OF PHYSICAL THERAPY	6
CLINICAL JOURNAL OF PAIN	6
CLINICAL REHABILITATION	6
COCHRANE DATABASE OF SYSTEMATIC REVIEWS	6
JOURNAL OF MUSCULOSKELETAL PAIN	6
MEDICAL ACUPUNCTURE	6
MEDICINE	6
SCIENTIFIC REPORTS	6
BMJ OPEN	5
DISABILITY AND REHABILITATION	5
JOURNAL OF ALTERNATIVE AND COMPLEMENTARY MEDICINE	5
APPLIED SCIENCES-BASEL	4
BRITISH JOURNAL OF SPORTS MEDICINE	4
CLINICAL JOURNAL OF SPORT MEDICINE	4
COMPLEMENTARY THERAPIES IN CLINICAL PRACTICE	4
CURRENT REVIEWS IN MUSCULOSKELETAL MEDICINE	4
FRONTIERS IN NEUROLOGY	4
HEALTHCARE	4
INTERNATIONAL JOURNAL OF THERAPY AND REHABILITATION	4
JOURNAL OF ORAL & FACIAL PAIN AND HEADACHE	4
LIFE-BASEL	4
MANUAL THERAPY	4
MLTJ-MUSCLES LIGAMENTS AND TENDONS JOURNAL	4
PLOS ONE	4
AMERICAN JOURNAL OF SPORTS MEDICINE	3
ARCHIVES OF REHABILITATION	3
CLINICAL RHEUMATOLOGY	3
CRESCENT JOURNAL OF MEDICAL AND BIOLOGICAL SCIENCES	3
EUROPEAN JOURNAL OF PAIN	3
INTERNATIONAL JOURNAL OF OSTEOPATHIC MEDICINE	3
IRANIAN RED CRESCENT MEDICAL JOURNAL	3
JOURNAL OF FOOT & ANKLE SURGERY	3
JOURNAL OF MAXILLOFACIAL & ORAL SURGERY	3
JOURNAL OF PAIN	3
JOURNAL OF SPORTS SCIENCE AND MEDICINE	3
MEDICINA ORAL PATOLOGIA ORAL Y CIRUGIA BUCAL	3
MEDICINA-LITHUANIA	3
MILITARY MEDICINE	3
NEUROREHABILITATION	3
PAIN PRACTICE	3
TURKISH JOURNAL OF PHYSICAL MEDICINE AND REHABILITATION	3
ADVANCED BIOMEDICAL RESEARCH	2
ARCHIVES OF REHABILITATION RESEARCH AND CLINICAL TRANSLATION	2
BIOMED RESEARCH INTERNATIONAL	2
BLOOD TRANSFUSION	2
BMC COMPLEMENTARY MEDICINE AND THERAPIES	2
CHINESE JOURNAL OF INTEGRATIVE MEDICINE	2
CHINESE MEDICINE	2
CONTEMPORARY CLINICAL TRIALS COMMUNICATIONS	2
FRONTIERS IN MEDICINE	2
FRONTIERS IN REHABILITATION SCIENCES	2
INDIAN JOURNAL OF PALLIATIVE CARE	2
INTERNATIONAL JOURNAL OF AYURVEDIC MEDICINE	2
INTERNATIONAL JOURNAL OF CLINICAL PRACTICE	2
INTERNATIONAL JOURNAL OF PHYSIOTHERAPY	2
INTERNATIONAL ORTHOPAEDICS	2
JOURNAL OF APPLIED ORAL SCIENCE	2
JOURNAL OF ATHLETIC TRAINING	2
JOURNAL OF BIOMECHANICS	2
JOURNAL OF EXERCISE REHABILITATION	2
JOURNAL OF FOOT AND ANKLE RESEARCH	2
JOURNAL OF GERIATRIC PHYSICAL THERAPY	2
JOURNAL OF MEDICAL CASE REPORTS	2
JOURNAL OF ORAL REHABILITATION	2
JOURNAL OF ORTHOPAEDIC SURGERY AND RESEARCH	2
JOURNAL OF PERSONALIZED MEDICINE	2
JOURNAL OF PHYSIOTHERAPY	2
JOURNAL OF SCIENCE AND MEDICINE IN SPORT	2
JOURNAL OF SHOULDER AND ELBOW SURGERY	2
JOURNAL OF STROKE & CEREBROVASCULAR DISEASES	2
JOURNAL OF THE PAKISTAN MEDICAL ASSOCIATION	2
JOURNAL OF ULTRASOUND IN MEDICINE	2
LASERS IN MEDICAL SCIENCE	2
MANUELLE MEDIZIN	2
MUSCLE & NERVE	2
PAIN	2
PAIN REPORTS	2
PHYSICAL THERAPY IN SPORT	2
PHYSICIAN AND SPORTSMEDICINE	2
PHYSIKALISCHE MEDIZIN REHABILITATIONSMEDIZIN KURORTMEDIZIN	2
SEMINARS IN MUSCULOSKELETAL RADIOLOGY	2
SKIN RESEARCH AND TECHNOLOGY	2
SPINE	2
SPINE JOURNAL	2
TOPICS IN COMPANION ANIMAL MEDICINE	2
TURK OSTEOPOROZ DERGISI-TURKISH JOURNAL OF OSTEOPOROSIS	2
WORLD JOURNAL OF ACUPUNCTURE-MOXIBUSTION	2
ACADEMIC RADIOLOGY	1
ACTA BALNEOLOGICA	1
ACTA ODONTOLOGICA SCANDINAVICA	1
ACTA SCIENTIARUM-HEALTH SCIENCES	1
ACTA VETERINARIA SCANDINAVICA	1
ACUPUNCTURE & ELECTRO-THERAPEUTICS RESEARCH	1
AGRI-THE JOURNAL OF THE TURKISH SOCIETY OF ALGOLOGY	1
AIN SHAMS JOURNAL OF ANESTHESIOLOGY	1
AKTUALNI GYNEKOLOGIE A PORODNICTVI	1
ALTERNATIVE THERAPIES IN HEALTH AND MEDICINE	1
AMERICAN FAMILY PHYSICIAN	1
AMERICAN JOURNAL OF OBSTETRICS AND GYNECOLOGY	1
AMERICAN JOURNAL OF OCCUPATIONAL THERAPY	1
ANAESTHESIA PAIN & INTENSIVE CARE	1
ANIMALS	1
ANNALS OF MEDICINE	1
ANNALS OF PHYSICAL AND REHABILITATION MEDICINE	1
ANNALS OF TRANSLATIONAL MEDICINE	1
ARCHIVES OF PHYSIOTHERAPY	1
ARQUIVOS DE NEURO-PSIQUIATRIA	1
ARTHROSCOPY-THE JOURNAL OF ARTHROSCOPIC AND RELATED SURGERY	1
BALNEO AND PRM RESEARCH JOURNAL	1
BANGLADESH JOURNAL OF MEDICAL SCIENCE	1
BEST PRACTICE & RESEARCH IN CLINICAL RHEUMATOLOGY	1
BIOLOGY-BASEL	1
BMC COMPLEMENTARY AND ALTERNATIVE MEDICINE	1
BMC MEDICAL EDUCATION	1
BMC PRIMARY CARE	1
BMJ CASE REPORTS	1
BMJ-BRITISH MEDICAL JOURNAL	1
BRAIN RESEARCH	1
BRAIN SCIENCES	1
BRITISH JOURNAL OF PAIN	1
BRITISH JOURNAL OF RADIOLOGY	1
BULLETIN OF THE HOSPITAL FOR JOINT DISEASES	1
CANINE SPORTS MEDICINE AND REHABILITATION	1
CEPHALALGIA	1
CLINICA E INVESTIGACION EN GINECOLOGIA Y OBSTETRICIA	1
CLINICAL BREAST CANCER	1
CLINICAL CASE REPORTS	1
CLINICAL INVESTIGATION	1
CLINICAL ORAL INVESTIGATIONS	1
CODAS	1
CUKUROVA MEDICAL JOURNAL	1
CURRENT OPINION IN SUPPORTIVE AND PALLIATIVE CARE	1
CURRENT SPORTS MEDICINE REPORTS	1
CURRENT UROLOGY REPORTS	1
DEGENERATIVE NEUROLOGICAL AND NEUROMUSCULAR DISEASE	1
DEUTSCHE ZEITSCHRIFT FUR AKUPUNKTUR	1
DIAGNOSTICS	1
DM DISEASE-A-MONTH	1
DUZCE MEDICAL JOURNAL	1
ENFERMERIA CLINICA	1
EQUINE VETERINARY EDUCATION	1
EUROPEAN JOURNAL OF ORTHOPAEDIC SURGERY AND TRAUMATOLOGY	1
EUROPEAN JOURNAL OF PHYSICAL AND REHABILITATION MEDICINE	1
EUROPEAN RADIOLOGY	1
EUROPEAN REVIEW FOR MEDICAL AND PHARMACOLOGICAL SCIENCES	1
EXPLORE-THE JOURNAL OF SCIENCE AND HEALING	1
FOOT & ANKLE INTERNATIONAL	1
FRONTIERS IN ORAL HEALTH	1
FRONTIERS IN SPORTS AND ACTIVE LIVING	1
FRONTIERS IN SURGERY	1
GALEN MEDICAL JOURNAL	1
GAZZETTA MEDICA ITALIANA ARCHIVIO PER LE SCIENZE MEDICHE	1
HAND THERAPY	1
HASEKI TIP BULTENI-MEDICAL BULLETIN OF HASEKI	1
HEALTH AND QUALITY OF LIFE OUTCOMES	1
HELIYON	1
HIPPOKRATIA	1
HONG KONG JOURNAL OF OCCUPATIONAL THERAPY	1
HUMAN REPRODUCTION	1
INDIAN JOURNAL OF RADIOLOGY AND IMAGING	1
INTEGRATIVE MEDICINE RESEARCH	1
INTERNATIONAL JOURNAL OF EARLY CHILDHOOD SPECIAL EDUCATION	1
INTERNATIONAL JOURNAL OF MEDICAL RESEARCH & HEALTH SCIENCES	1
INTERNATIONAL JOURNAL OF MOLECULAR SCIENCES	1
INTERNATIONAL JOURNAL OF ORAL AND MAXILLOFACIAL SURGERY	1
INTERNATIONAL JOURNAL OF SPORTS MEDICINE	1
INTERNATIONAL JOURNAL OF SURGERY PROTOCOLS	1
ISTANBUL MEDICAL JOURNAL	1
JAMA NETWORK OPEN	1
JAMA-JOURNAL OF THE AMERICAN MEDICAL ASSOCIATION	1
JMIR RESEARCH PROTOCOLS	1
JOURNAL OF ANATOMY	1
JOURNAL OF BIOLOGICAL REGULATORS AND HOMEOSTATIC AGENTS	1
JOURNAL OF BONE AND JOINT SURGERY-AMERICAN VOLUME	1
JOURNAL OF CELLULAR PHYSIOLOGY	1
JOURNAL OF CHIROPRACTIC EDUCATION	1
JOURNAL OF CRANIOFACIAL SURGERY	1
JOURNAL OF DENTAL SCIENCES	1
JOURNAL OF ELECTROMYOGRAPHY AND KINESIOLOGY	1
JOURNAL OF EVIDENCE-BASED INTEGRATIVE MEDICINE	1
JOURNAL OF EVOLUTION OF MEDICAL AND DENTAL SCIENCES-JEMDS	1
JOURNAL OF FELINE MEDICINE AND SURGERY	1
JOURNAL OF GENERAL INTERNAL MEDICINE	1
JOURNAL OF HAND SURGERY-AMERICAN VOLUME	1
JOURNAL OF HEADACHE AND PAIN	1
JOURNAL OF INTEGRATIVE MEDICINE-JIM	1
JOURNAL OF INTERNATIONAL ORAL HEALTH	1
JOURNAL OF NEUROPHYSIOLOGY	1
JOURNAL OF OCCUPATIONAL REHABILITATION	1
JOURNAL OF ORAL AND MAXILLOFACIAL ANESTHESIA	1
JOURNAL OF ORAL SCIENCE	1
JOURNAL OF OROFACIAL PAIN	1
JOURNAL OF ORTHOPAEDIC SCIENCE	1
JOURNAL OF PAIN & PALLIATIVE CARE PHARMACOTHERAPY	1
JOURNAL OF PHARMACY AND BIOALLIED SCIENCES	1
JOURNAL OF PHYSICAL THERAPY SCIENCE	1
JOURNAL OF POSTGRADUATE MEDICINE	1
JOURNAL OF REHABILITATION MEDICINE	1
JOURNAL OF RESEARCH IN MEDICAL SCIENCES	1
JOURNAL OF SMALL ANIMAL PRACTICE	1
JOURNAL OF SPINAL CORD MEDICINE	1
JOURNAL OF STRENGTH AND CONDITIONING RESEARCH	1
JOURNAL OF THE AMERICAN BOARD OF FAMILY MEDICINE	1
JOURNAL OF THE AMERICAN OSTEOPATHIC ASSOCIATION	1
JOURNAL OF TRADITIONAL CHINESE MEDICINE	1
JOURNAL OF ULTRASONOGRAPHY	1
JOURNAL OF ULTRASOUND	1
JOURNAL OF VETERINARY SCIENCE	1
JOURNAL OF YEUNGNAM MEDICAL SCIENCE	1
JOVE-JOURNAL OF VISUALIZED EXPERIMENTS	1
KEIO JOURNAL OF MEDICINE	1
KHYBER MEDICAL UNIVERSITY JOURNAL-KMUJ	1
KNEE SURGERY SPORTS TRAUMATOLOGY ARTHROSCOPY	1
KOREAN JOURNAL OF PAIN	1
MARMARA MEDICAL JOURNAL	1
MEDICAL CLINICS OF NORTH AMERICA	1
MEDICINE AND SCIENCE IN SPORTS AND EXERCISE	1
METHODSX	1
MUSCLE PAIN: DIAGNOSIS AND TREATMENT	1
NEURAL REGENERATION RESEARCH	1
NEUROLOGY ASIA	1
NEUROSCIENCE LETTERS	1
NOROPSIKIYATRI ARSIVI-ARCHIVES OF NEUROPSYCHIATRY	1
OCCUPATIONAL THERAPY INTERNATIONAL	1
OPEN VETERINARY JOURNAL	1
OPERATIVE TECHNIQUES IN ORTHOPAEDICS	1
ORAL AND MAXILLOFACIAL SURGERY-HEIDELBERG	1
OSTEOARTHRITIS AND CARTILAGE	1
PAIN RESEARCH AND TREATMENT	1
PAKISTAN JOURNAL OF MEDICAL & HEALTH SCIENCES	1
PAKISTAN VETERINARY JOURNAL	1
PEERJ	1
PHOTONICS	1
PHYSICAL & OCCUPATIONAL THERAPY IN GERIATRICS	1
PHYSICAL MEDICINE AND REHABILITATION CLINICS OF NORTH AMERICA	1
PHYSICAL THERAPY REVIEWS	1
PHYSIOTHERAPY CANADA	1
RADIOGRAPHICS	1
RAWAL MEDICAL JOURNAL	1
REGIONAL ANESTHESIA AND PAIN MEDICINE	1
RESEARCH IN VETERINARY SCIENCE	1
REVISTA INTERNACIONAL DE MEDICINA Y CIENCIAS DE LA ACTIVIDAD FISICA Y DEL DEPORTE	1
RHEUMATOLOGY INTERNATIONAL	1
SCANDINAVIAN JOURNAL OF PAIN	1
SCIENCE & SPORTS	1
SEMINARS IN REPRODUCTIVE MEDICINE	1
SENSORS	1
SKELETAL RADIOLOGY	1
SPORT SCIENCES FOR HEALTH	1
SPORTS	1
SPORTS MEDICINE	1
SRI LANKAN JOURNAL OF ANAESTHESIOLOGY	1
SYMMETRY-BASEL	1
TOMOGRAPHY	1
TOPICS IN STROKE REHABILITATION	1
TOXINS	1
TRAUMA MONTHLY	1
TRIALS	1
TURKISH JOURNAL OF RHEUMATOLOGY	1
VETERINARY ANAESTHESIA AND ANALGESIA	1
VETERINARY JOURNAL	1
VETERINARY SCIENCES	1
VETERINARY WORLD	1
WORLD JOURNAL OF ORTHOPEDICS	1
