# Supplementary material for: A dual-database bibliometric analysis on dry needling for pain: Global trends and hotspots from web of science core collection and Scopus (2006–2025)
Source: Front Neurol. 2026 Mar 4;17:1713196. doi: 10.3389/fneur.2026.1713196 (PMC12997182; doi:10.3389/fneur.2026.1713196)
Supplement: Supplementary file 2 [file Table_2.xlsx]

## Sheet: Sheet1
Sources	Articles
JOURNAL OF BODYWORK AND MOVEMENT THERAPIES	84
JOURNAL OF CLINICAL MEDICINE	37
JOURNAL OF MANUAL AND MANIPULATIVE THERAPY	29
ACUPUNCTURE IN MEDICINE	26
JOURNAL OF ORTHOPAEDIC AND SPORTS PHYSICAL THERAPY	25
JOURNAL OF BACK AND MUSCULOSKELETAL REHABILITATION	20
JOURNAL OF PAIN RESEARCH	20
PAIN MEDICINE (UNITED STATES)	20
JOURNAL OF MANIPULATIVE AND PHYSIOLOGICAL THERAPEUTICS	19
EVIDENCE-BASED COMPLEMENTARY AND ALTERNATIVE MEDICINE	17
PHYSIOTHERAPY THEORY AND PRACTICE	17
INTERNATIONAL JOURNAL OF ENVIRONMENTAL RESEARCH AND PUBLIC HEALTH	16
ARCHIVES OF PHYSICAL MEDICINE AND REHABILITATION	14
MUSCULOSKELETAL SCIENCE AND PRACTICE	14
MEDICINE (UNITED STATES)	13
AMERICAN JOURNAL OF PHYSICAL MEDICINE AND REHABILITATION	12
CURRENT PAIN AND HEADACHE REPORTS	12
MEDICAL ACUPUNCTURE	11
JOURNAL OF CHIROPRACTIC MEDICINE	10
BMC MUSCULOSKELETAL DISORDERS	9
CHIROPRACTIC AND MANUAL THERAPIES	9
COCHRANE DATABASE OF SYSTEMATIC REVIEWS	9
FISIOTERAPIA	9
INTERNATIONAL JOURNAL OF SPORTS PHYSICAL THERAPY	9
PM AND R	9
COMPLEMENTARY THERAPIES IN MEDICINE	8
JOURNAL OF SPORT REHABILITATION	8
PAIN PHYSICIAN	8
PHYSICAL THERAPY	8
CRANIO - JOURNAL OF CRANIOMANDIBULAR AND SLEEP PRACTICE	7
FRONTIERS IN MEDICINE	7
PAIN RESEARCH AND MANAGEMENT	7
BRAZILIAN JOURNAL OF PHYSICAL THERAPY	6
CLINICAL JOURNAL OF PAIN	6
INTERNATIONAL JOURNAL OF ATHLETIC THERAPY AND TRAINING	6
JOURNAL OF COSMETIC DERMATOLOGY	6
JOURNAL OF MODERN REHABILITATION	6
JOURNAL OF MUSCULOSKELETAL PAIN	6
PLOS ONE	6
BMJ OPEN	5
CLINICAL JOURNAL OF SPORT MEDICINE	5
CLINICAL REHABILITATION	5
CURRENT REVIEWS IN MUSCULOSKELETAL MEDICINE	5
EUROPEAN JOURNAL OF PAIN (UNITED KINGDOM)	5
FIZJOTERAPIA POLSKA	5
INTERNATIONAL JOURNAL OF OSTEOPATHIC MEDICINE	5
MANUELLE MEDIZIN	5
PAIN	5
SCIENTIFIC REPORTS	5
AMERICAN FAMILY PHYSICIAN	4
APPLIED SCIENCES (SWITZERLAND)	4
BMJ CASE REPORTS	4
BRITISH JOURNAL OF SPORTS MEDICINE	4
COMPLEMENTARY THERAPIES IN CLINICAL PRACTICE	4
DIAGNOSTICS	4
DISABILITY AND REHABILITATION	4
HEALTHCARE (SWITZERLAND)	4
JAMS JOURNAL OF ACUPUNCTURE AND MERIDIAN STUDIES	4
JOURNAL OF ALTERNATIVE AND COMPLEMENTARY MEDICINE	4
JOURNAL OF FOOT AND ANKLE SURGERY	4
JOURNAL OF ORAL AND FACIAL PAIN AND HEADACHE	4
JOURNAL OF PAIN	4
LIFE	4
MANUAL THERAPY	4
MUSCLES, LIGAMENTS AND TENDONS JOURNAL	4
PAIN PRACTICE	4
PHYSICAL MEDICINE AND REHABILITATION CLINICS OF NORTH AMERICA	4
PHYSICAL THERAPY IN SPORT	4
PHYSIOTHERAPY (UNITED KINGDOM)	4
WORLD JOURNAL OF ACUPUNCTURE - MOXIBUSTION	4
AMERICAN JOURNAL OF SPORTS MEDICINE	3
ARTHROSCOPY - JOURNAL OF ARTHROSCOPIC AND RELATED SURGERY	3
ASIAN JOURNAL OF PHARMACEUTICAL AND CLINICAL RESEARCH	3
CEPHALALGIA	3
CHINESE JOURNAL OF INTEGRATIVE MEDICINE	3
CLINICAL RHEUMATOLOGY	3
EUROPEAN RADIOLOGY	3
EUROPEAN REVIEW FOR MEDICAL AND PHARMACOLOGICAL SCIENCES	3
FP ESSENTIALS	3
FRONTIERS IN NEUROLOGY	3
INTERNATIONAL JOURNAL OF THERAPY AND REHABILITATION	3
JOURNAL OF MAXILLOFACIAL AND ORAL SURGERY	3
JOURNAL OF ORTHOPAEDIC SURGERY AND RESEARCH	3
JOURNAL OF SHOULDER AND ELBOW SURGERY	3
JOURNAL OF SPORTS SCIENCE AND MEDICINE	3
JOURNAL OF THE AMERICAN ACADEMY OF DERMATOLOGY	3
JOURNAL OF THE PAKISTAN MEDICAL ASSOCIATION	3
MEDICAL JOURNAL OF THE ISLAMIC REPUBLIC OF IRAN	3
MEDICINA (LITHUANIA)	3
PHYSICIAN AND SPORTSMEDICINE	3
SKELETAL RADIOLOGY	3
TRIALS	3
TURKISH JOURNAL OF PHYSICAL MEDICINE AND REHABILITATION	3
ADVANCED BIOMEDICAL RESEARCH	2
AGRI	2
ANAESTHESIA, PAIN AND INTENSIVE CARE	2
ANESTHESIOLOGY AND PAIN MEDICINE	2
ANNALS OF PHYSICAL AND REHABILITATION MEDICINE	2
ARCHIVES OF DERMATOLOGICAL RESEARCH	2
ARCHIVES OF REHABILITATION RESEARCH AND CLINICAL TRANSLATION	2
BIOMED RESEARCH INTERNATIONAL	2
BLOOD TRANSFUSION	2
BMC COMPLEMENTARY MEDICINE AND THERAPIES	2
CHINESE MEDICINE	2
EUROPEAN JOURNAL OF ORTHOPAEDIC SURGERY AND TRAUMATOLOGY	2
EUROPEAN JOURNAL OF PAIN	2
EXPLORATION OF NEUROPROTECTIVE THERAPY	2
EXPLORE	2
INDIAN JOURNAL OF PALLIATIVE CARE	2
INDIAN JOURNAL OF RADIOLOGY AND IMAGING	2
INTERNATIONAL JOURNAL OF MOLECULAR SCIENCES	2
INTERNATIONAL JOURNAL OF ORAL AND MAXILLOFACIAL SURGERY	2
INTERNATIONAL ORTHOPAEDICS	2
IRANIAN REHABILITATION JOURNAL	2
IRISH MEDICAL JOURNAL	2
JOURNAL OF APPLIED ORAL SCIENCE	2
JOURNAL OF BIOMECHANICS	2
JOURNAL OF CLINICAL AND DIAGNOSTIC RESEARCH	2
JOURNAL OF DISABILITY RESEARCH	2
JOURNAL OF EXERCISE REHABILITATION	2
JOURNAL OF FOOT AND ANKLE RESEARCH	2
JOURNAL OF GENERAL INTERNAL MEDICINE	2
JOURNAL OF GERIATRIC PHYSICAL THERAPY	2
JOURNAL OF HEALTH SCIENCES	2
JOURNAL OF MEDICAL CASE REPORTS	2
JOURNAL OF ORAL REHABILITATION	2
JOURNAL OF PERSONALIZED MEDICINE	2
JOURNAL OF PHYSICAL THERAPY SCIENCE	2
JOURNAL OF PHYSIOTHERAPY	2
JOURNAL OF POSTGRADUATE MEDICINE	2
JOURNAL OF SCIENCE AND MEDICINE IN SPORT	2
JOURNAL OF SPECIAL OPERATIONS MEDICINE : A PEER REVIEWED JOURNAL FOR SOF MEDICAL PROFESSIONALS	2
JOURNAL OF ULTRASOUND	2
JOURNAL OF ULTRASOUND IN MEDICINE	2
LASERS IN MEDICAL SCIENCE	2
MEDICINA ORAL PATOLOGIA ORAL Y CIRUGIA BUCAL	2
MILITARY MEDICINE	2
MUSCLE AND NERVE	2
OPERATIVE TECHNIQUES IN ORTHOPAEDICS	2
PAIN MANAGEMENT	2
PAIN REPORTS	2
PEERJ	2
PHYSICAL THERAPY REVIEWS	2
PHYSICAL TREATMENTS	2
PHYSIKALISCHE MEDIZIN REHABILITATIONSMEDIZIN KURORTMEDIZIN	2
PHYSIOTHERAPY QUARTERLY	2
PRIMARY CARE - CLINICS IN OFFICE PRACTICE	2
RADIOLOGY CASE REPORTS	2
RESEARCH JOURNAL OF PHARMACY AND TECHNOLOGY	2
SEMINARS IN MUSCULOSKELETAL RADIOLOGY	2
SKIN RESEARCH AND TECHNOLOGY	2
SPINE	2
SPINE JOURNAL	2
THE BMJ	2
TOPICS IN COMPANION ANIMAL MEDICINE	2
TOPICS IN GERIATRIC REHABILITATION	2
TURK OSTEOPOROZ DERGISI	2
ACADEMIC RADIOLOGY	1
ACTA SCIENTIARUM - HEALTH SCIENCES	1
ACTA VETERINARIA SCANDINAVICA	1
ACUPUNCTURE AND HERBAL MEDICINE	1
ALTERNATIVE THERAPIES IN HEALTH AND MEDICINE	1
AMERICAN JOURNAL OF OBSTETRICS AND GYNECOLOGY	1
AMERICAN JOURNAL OF OCCUPATIONAL THERAPY	1
AMERICAN JOURNAL OF OTOLARYNGOLOGY - HEAD AND NECK MEDICINE AND SURGERY	1
AMERICAN JOURNAL ON ADDICTIONS	1
ANESTHESIOLOGY CLINICS	1
ANIMALS	1
ANNALS OF ALLERGY, ASTHMA AND IMMUNOLOGY	1
ANNALS OF MEDICINE	1
ANNALS OF SAUDI MEDICINE	1
ARCHIVES OF GYNECOLOGY AND OBSTETRICS	1
ARCHIVES OF ORTHOPAEDIC AND TRAUMA SURGERY	1
ARCHIVES OF PHYSIOTHERAPY	1
ARQUIVOS DE NEURO-PSIQUIATRIA	1
ARTHROPLASTY TODAY	1
ARTHROSCOPY, SPORTS MEDICINE, AND REHABILITATION	1
ASIAN SPINE JOURNAL	1
ASSIUT VETERINARY MEDICAL JOURNAL (EGYPT)	1
AUSTRALASIAN JOURNAL OF DERMATOLOGY	1
BALNEO AND PRM RESEARCH JOURNAL	1
BEST PRACTICE AND RESEARCH: CLINICAL RHEUMATOLOGY	1
BIOLOGY	1
BIOMEDICAL SCIENCES INSTRUMENTATION	1
BIOMEDICINE (INDIA)	1
BMC COMPLEMENTARY AND ALTERNATIVE MEDICINE	1
BMC MEDICAL EDUCATION	1
BMC NEUROLOGY	1
BMC PRIMARY CARE	1
BMC WOMEN'S HEALTH	1
BMJ OPEN QUALITY	1
BRAIN RESEARCH	1
BRAIN SCIENCES	1
BRAZILIAN DENTAL SCIENCE	1
BRAZILIAN JOURNAL OF VETERINARY RESEARCH AND ANIMAL SCIENCE	1
BREAST CANCER RESEARCH	1
BRITISH JOURNAL OF PAIN	1
BRITISH JOURNAL OF RADIOLOGY	1
BULLETIN OF THE HOSPITAL FOR JOINT DISEASE (2013)	1
BULLETIN OF THE HOSPITAL FOR JOINT DISEASES	1
CANADIAN FAMILY PHYSICIAN	1
CANADIAN JOURNAL OF ANESTHESIA	1
CLINICA E INVESTIGACION EN GINECOLOGIA Y OBSTETRICIA	1
CLINICAL BREAST CANCER	1
CLINICAL ORAL INVESTIGATIONS	1
CLINICAL RADIOLOGY	1
CLINICAL THERAPEUTICS	1
CLINICS IN PODIATRIC MEDICINE AND SURGERY	1
CLINICS IN SPORTS MEDICINE	1
CODAS	1
COMPLEMENTARY MEDICINE RESEARCH	1
CONTEMPORARY CLINICAL TRIALS COMMUNICATIONS	1
CONTRACEPTION	1
CRANIO - JOURNAL OF CRANIOMANDIBULAR PRACTICE	1
CRITICAL REVIEWS IN PHYSICAL AND REHABILITATION MEDICINE	1
CURRENT NEUROLOGY AND NEUROSCIENCE REPORTS	1
CURRENT OPINION IN SUPPORTIVE AND PALLIATIVE CARE	1
CURRENT SPORTS MEDICINE REPORTS	1
CURRENT UROLOGY REPORTS	1
DENTAL PRESS JOURNAL OF ORTHODONTICS	1
DIAGNOSIS	1
DISEASE-A-MONTH	1
DOLOR	1
DUZCE MEDICAL JOURNAL	1
ENFERMERIA CLINICA	1
EPMA JOURNAL	1
EQUINE VETERINARY EDUCATION	1
EUROPEAN JOURNAL OF MUSCULOSKELETAL DISEASES	1
EUROPEAN JOURNAL OF PHYSIOTHERAPY	1
EUROPEAN JOURNAL OF RADIOLOGY	1
EUROPEAN SPINE JOURNAL	1
F1000RESEARCH	1
FIZICNA REABILITACIA TA REKREACIJNO-OZDOROVCI TEHNOLOGII	1
FOLIA MEDICA	1
FOOT	1
FOOT AND ANKLE INTERNATIONAL	1
FRONTIERS IN CELLULAR AND INFECTION MICROBIOLOGY	1
FRONTIERS IN HUMAN NEUROSCIENCE	1
FRONTIERS IN NEUROLOGY	1
FRONTIERS IN ORAL HEALTH	1
FRONTIERS IN REHABILITATION SCIENCES	1
FRONTIERS IN SPORTS AND ACTIVE LIVING	1
FRONTIERS IN SURGERY	1
GAZI MEDICAL JOURNAL	1
GAZZETTA MEDICA ITALIANA ARCHIVIO PER LE SCIENZE MEDICHE	1
HAND THERAPY	1
HASEKI TIP BULTENI	1
HEADACHE	1
HEALTH AND QUALITY OF LIFE OUTCOMES	1
HELIYON	1
HIPPOKRATIA	1
HONG KONG JOURNAL OF OCCUPATIONAL THERAPY	1
HUMAN REPRODUCTION	1
IEEE TRANSACTIONS ON BIOMEDICAL ENGINEERING	1
IN VIVO	1
INDIAN JOURNAL OF PUBLIC HEALTH RESEARCH AND DEVELOPMENT	1
INTERNATIONAL ARCHIVES OF OTORHINOLARYNGOLOGY	1
INTERNATIONAL JOURNAL OF CLINICAL PRACTICE	1
INTERNATIONAL JOURNAL OF NEUROSCIENCE	1
INTERNATIONAL JOURNAL OF SPORTS MEDICINE	1
INTERNATIONAL JOURNAL OF SURGERY PROTOCOLS	1
INTERNATIONAL MUSCULOSKELETAL MEDICINE	1
INTERVENTIONAL PAIN MEDICINE	1
IRANIAN RED CRESCENT MEDICAL JOURNAL	1
ISRAEL MEDICAL ASSOCIATION JOURNAL	1
JA CLINICAL REPORTS	1
JAMA	1
JAMA NETWORK OPEN	1
JBJS CASE CONNECTOR	1
JMIR RESEARCH PROTOCOLS	1
JOURNAL FOR REATTACH THERAPY AND DEVELOPMENTAL DIVERSITIES	1
JOURNAL OF ANATOMY	1
JOURNAL OF CELLULAR PHYSIOLOGY	1
JOURNAL OF CHIROPRACTIC EDUCATION	1
JOURNAL OF CHIROPRACTIC HUMANITIES	1
JOURNAL OF CLINICAL AND EXPERIMENTAL DENTISTRY	1
JOURNAL OF COMPLEMENTARY AND INTEGRATIVE MEDICINE	1
JOURNAL OF CRANIOFACIAL SURGERY	1
JOURNAL OF CUTANEOUS AND AESTHETIC SURGERY	1
JOURNAL OF DENTAL SCIENCES	1
JOURNAL OF DENTOMAXILLOFACIAL SCIENCE	1
JOURNAL OF ELECTROMYOGRAPHY AND KINESIOLOGY	1
JOURNAL OF EXPERIMENTAL AND CLINICAL MEDICINE (TURKEY)	1
JOURNAL OF HAND SURGERY	1
JOURNAL OF HAND THERAPY	1
JOURNAL OF HEADACHE AND PAIN	1
JOURNAL OF INTEGRATIVE MEDICINE	1
JOURNAL OF INTERNATIONAL ORAL HEALTH	1
JOURNAL OF ISAKOS	1
JOURNAL OF ISLAMIC INTERNATIONAL MEDICAL COLLEGE	1
JOURNAL OF MEDICAL INTERNET RESEARCH	1
JOURNAL OF MEDICAL SCIENCES (PESHAWAR)	1
JOURNAL OF MUSCULOSKELETAL RESEARCH	1
JOURNAL OF NEUROPHYSIOLOGY	1
JOURNAL OF OCCUPATIONAL REHABILITATION	1
JOURNAL OF ORAL AND MAXILLOFACIAL ANESTHESIA	1
JOURNAL OF ORTHOPAEDIC RESEARCH	1
JOURNAL OF ORTHOPAEDIC SCIENCE	1
JOURNAL OF PAIN AND PALLIATIVE CARE PHARMACOTHERAPY	1
JOURNAL OF PALLIATIVE MEDICINE	1
JOURNAL OF PHYSICAL THERAPY	1
JOURNAL OF PHYSICAL THERAPY EDUCATION	1
JOURNAL OF REHABILITATION MEDICINE	1
JOURNAL OF REHABILITATION SCIENCES AND RESEARCH	1
JOURNAL OF RESEARCH IN MEDICAL SCIENCES	1
JOURNAL OF SPINAL CORD MEDICINE	1
JOURNAL OF STRENGTH AND CONDITIONING RESEARCH	1
JOURNAL OF STROKE AND CEREBROVASCULAR DISEASES	1
JOURNAL OF THE AMERICAN BOARD OF FAMILY MEDICINE	1
JOURNAL OF THE AMERICAN OSTEOPATHIC ASSOCIATION	1
JOURNAL OF THE CALIFORNIA DENTAL ASSOCIATION	1
JOURNAL OF THE CANADIAN CHIROPRACTIC ASSOCIATION	1
JOURNAL OF THE COLLEGE OF PHYSICIANS AND SURGEONS PAKISTAN	1
JOURNAL OF THE INTERNATIONAL SOCIETY OF PHYSICAL AND REHABILITATION MEDICINE	1
JOURNAL OF TRADITIONAL CHINESE MEDICINE = CHUNG I TSA CHIH YING WEN PAN / SPONSORED BY ALL-CHINA ASSOCIATION OF TRADITIONAL CHINESE MEDICINE, ACADEMY OF TRADITIONAL CHINESE MEDICINE	1
JOURNAL OF ULTRASONOGRAPHY	1
JOURNAL OF V. N. KARAZIN KHARKIV NATIONAL UNIVERSITY. SERIES 'MEDICINE'	1
JOURNAL OF VETERINARY SCIENCE	1
JOURNAL OF VISUALIZED EXPERIMENTS	1
JOURNAL OF YEUNGNAM MEDICAL SCIENCE	1
JSES INTERNATIONAL	1
KEIO JOURNAL OF MEDICINE	1
KHYBER MEDICAL UNIVERSITY JOURNAL	1
KINESITHERAPIE	1
KNEE SURGERY, SPORTS TRAUMATOLOGY, ARTHROSCOPY	1
KOREAN JOURNAL OF PAIN	1
LIKARS'KA SPRAVA / MINISTERSTVO OKHORONY ZDOROV'IA UKRAÏNY	1
MALAYSIAN JOURNAL OF MEDICINE AND HEALTH SCIENCES	1
MALTA MEDICAL JOURNAL	1
MARMARA MEDICAL JOURNAL	1
MATERIA SOCIO-MEDICA	1
MEDIATORS OF INFLAMMATION	1
MEDICAL ONCOLOGY	1
MEDICINA ORAL, PATOLOGIA ORAL Y CIRUGIA BUCAL	1
METHODSX	1
MINERVA ANESTESIOLOGICA	1
NATIONAL JOURNAL OF MAXILLOFACIAL SURGERY	1
NAUCHNO-PRAKTICHESKAYA REVMATOLOGIYA	1
NEURAL REGENERATION RESEARCH	1
NEUROLOGIA	1
NEUROLOGY ASIA	1
NEUROREHABILITATION	1
NEUROSCIENCE LETTERS	1
NEUROTHERAPEUTICS	1
OCCUPATIONAL THERAPY INTERNATIONAL	1
OPEN ACCESS RHEUMATOLOGY: RESEARCH AND REVIEWS	1
OPEN VETERINARY JOURNAL	1
ORAL AND MAXILLOFACIAL SURGERY	1
ORAL DISEASES	1
ORTHOPAEDICS AND TRAUMA	1
ORTHOPEDICS	1
ORTOPEDIA TRAUMATOLOGIA REHABILITACJA	1
OSTEOARTHRITIS AND CARTILAGE	1
OSTEOPATHIC FAMILY PHYSICIAN	1
PAIN MEDICINE	1
PAIN MEDICINE (MALDEN, MASS.)	1
PAIN RESEARCH AND TREATMENT	1
PAKISTAN JOURNAL OF MEDICAL AND HEALTH SCIENCES	1
PAKISTAN VETERINARY JOURNAL	1
PERIOPERATIVE NURSING CLINICS	1
PHARMACEUTICALS	1
PHOTONICS	1
PHYSICAL AND OCCUPATIONAL THERAPY IN GERIATRICS	1
PHYSIOTHERAPY CANADA	1
PHYSIOTHERAPY PRACTICE AND RESEARCH	1
POLISH ANNALS OF MEDICINE	1
PRAVARA MEDICAL REVIEW	1
QUINTESSENCE INTERNATIONAL	1
RADIOGRAPHICS	1
RAWAL MEDICAL JOURNAL	1
REGIONAL ANESTHESIA AND PAIN MEDICINE	1
REHABILITACION	1
REHABILITATION ONCOLOGY	1
RESEARCH IN VETERINARY SCIENCE	1
REUMATOLOGIA CLINICA	1
REVISTA BRASILEIRA DE NEUROLOGIA E PSIQUIATRIA	1
REVISTA INTERNACIONAL DE ACUPUNTURA	1
RHEUMATOLOGY INTERNATIONAL	1
SCANDINAVIAN JOURNAL OF MEDICINE AND SCIENCE IN SPORTS	1
SCANDINAVIAN JOURNAL OF PAIN	1
SCANDINAVIAN JOURNAL OF RHEUMATOLOGY	1
SCIENTIFIC WORLD JOURNAL	1
SEMINARS IN REPRODUCTIVE MEDICINE	1
SENSORS	1
SHIRAZ E MEDICAL JOURNAL	1
SOUTH AFRICAN JOURNAL OF SPORTS MEDICINE	1
SPINE DEFORMITY	1
SPORT SCIENCES FOR HEALTH	1
SPORTS	1
SPORTS MEDICINE	1
SRI LANKAN JOURNAL OF ANAESTHESIOLOGY	1
SURGICAL NEUROLOGY INTERNATIONAL	1
SYMMETRY	1
SYSTEMATIC REVIEWS	1
THE JOURNAL OF ORTHOPAEDIC AND SPORTS PHYSICAL THERAPY	1
TOUCHREVIEWS IN NEUROLOGY	1
TOXINS	1
TRADITIONAL AND INTEGRATIVE MEDICINE	1
TRAUMA CASE REPORTS	1
TRAUMA MONTHLY	1
TURKISH JOURNAL OF RHEUMATOLOGY	1
VESTNIK VOSSTANOVITEL'NOJ MEDICINY	1
VETERINARY ANAESTHESIA AND ANALGESIA	1
VETERINARY CLINICS OF NORTH AMERICA - EQUINE PRACTICE	1
VETERINARY CLINICS OF NORTH AMERICA - EXOTIC ANIMAL PRACTICE	1
VETERINARY JOURNAL	1
VETERINARY SCIENCES	1
WIADOMOSCI LEKARSKIE (WARSAW, POLAND : 1960)	1
WORLD JOURNAL OF ORTHOPEDICS	1
WORLD NEUROSURGERY	1
