# Supplementary material for: A dual-database bibliometric analysis on dry needling for pain: Global trends and hotspots from web of science core collection and Scopus (2006–2025)
Source: Front Neurol. 2026 Mar 4;17:1713196. doi: 10.3389/fneur.2026.1713196 (PMC12997182; doi:10.3389/fneur.2026.1713196)
Supplement: Supplementary file 3 [file Table_3.xlsx]

## Sheet: Sheet1
References	Title
Tough EA, 2009, EUR J PAIN, V13, P3, DOI 10.1016/j.ejpain.2008.02.006, DOI	Acupuncture and dry needling in the management of myofascial trigger point pain: a systematic review and meta-analysis of randomised controlled trials
Tsai CT, 2010, AM J PHYS MED REHAB, V89, P133, DOI 10.1097/PHM.0b013e3181a5b1bc, DOI	Remote effects of dry needling on the irritability of the myofascial trigger point in the upper trapezius muscle
Kalichman L, 2010, J AM BOARD FAM MED, V23, P640, DOI 10.3122/jabfm.2010.05.090296, DOI	Dry needling in the management of musculoskeletal pain
Tekin L, 2013, CLIN RHEUMATOL, V32, P309, DOI 10.1007/s10067-012-2112-3, DOI	The effect of dry needling in the treatment of myofascial pain syndrome: a randomized double-blinded placebo-controlled trial
Vulfsons S, 2012, CURR PAIN HEADACHE R, V16, P407, DOI 10.1007/s11916-012-0279-6, DOI	Trigger point needling: techniques and outcome
Kietrys DM, 2013, J ORTHOP SPORT PHYS, V43, P620, DOI 10.2519/jospt.2013.4668, DOI	Effectiveness of dry needling for upper-quarter myofascial pain: a systematic review and meta-analysis
Cagnie B, 2013, CURR PAIN HEADACHE R, V17, P0, DOI 10.1007/s11916-013-0348-5, DOI	Physiologic effects of dry needling
Dommerholt J, 2011, J MAN MANIP THER, V19, P223, DOI 10.1179/106698111X13129729552065, DOI	Dry needling - peripheral and central considerations
Cagnie B, 2012, J MANIP PHYSIOL THER, V35, P685, DOI 10.1016/j.jmpt.2012.10.005, DOI	The influence of dry needling of the trapezius muscle on muscle blood flow and oxygenation
Dommerholt J, 2013, TRIGGER POINT DRY NEEDLING E-BOOK: AN EVIDENCE AND CLINICAL-BASED APPROACH, V0, P0 2013	Trigger Point Dry Needling: An Evidence and Clinical-Based Approach
Dunning J, 2014, PHYS THER REV, V19, P252, DOI 10.1179/108331913X13844245102034, DOI	Dry needling: a literature review with implications for clinical practice guidelines
Brady S, 2014, J MAN MANIP THER, V22, P134, DOI 10.1179/2042618613Y.0000000044, DOI	Adverse events following trigger point dry needling: a prospective survey of chartered physiotherapists
Mejuto-Vázquez MJ, 2014, J ORTHOP SPORT PHYS, V44, P252, DOI 10.2519/jospt.2014.5108, DOI	Short-term changes in neck pain, widespread pressure pain sensitivity, and cervical range of motion after the application of trigger point dry needling in patients with acute mechanical neck pain: a randomized clinical trial
Ziaeifar M, 2014, J BODYW MOV THER, V18, P298, DOI 10.1016/j.jbmt.2013.11.004, DOI	The effect of dry needling on pain, pressure pain threshold and disability in patients with a myofascial trigger point in the upper trapezius muscle
Pecos-Martín D, 2015, ARCH PHYS MED REHAB, V96, P775, DOI 10.1016/j.apmr.2014.12.016, DOI	Effectiveness of dry needling on the lower trapezius in patients with mechanical neck pain: a randomized controlled trial
Llamas-Ramos R, 2014, J ORTHOP SPORT PHYS, V44, P852, DOI 10.2519/jospt.2014.5229, DOI	Comparison of the short-term outcomes between trigger point dry needling and trigger point manual therapy for the management of chronic mechanical neck pain: a randomized clinical trial
Liu L, 2015, ARCH PHYS MED REHAB, V96, P944, DOI 10.1016/j.apmr.2014.12.015, DOI	Effectiveness of dry needling for myofascial trigger points associated with neck and shoulder pain: a systematic review and meta-analysis
Gattie E, 2017, J ORTHOP SPORT PHYS, V47, P133, DOI 10.2519/jospt.2017.7096, DOI	The Effectiveness of Trigger Point Dry Needling for Musculoskeletal Conditions by Physical Therapists: A Systematic Review and Meta-analysis
Perreault T, 2017, J BODYW MOV THER, V21, P940, DOI 10.1016/j.jbmt.2017.03.008, DOI	The local twitch response during trigger point dry needling: Is it necessary for successful outcomes?
Fernández-de-las-Peñas C, 2018, PAIN MED, V19, P142, DOI 10.1093/pm/pnx207, DOI	International Consensus on Diagnostic Criteria and Clinical Considerations of Myofascial Trigger Points: A Delphi Study
Espejo-Antúmez L, 2017, COMPLEMENT THER MED, V33, P46, DOI 10.1016/j.ctim.2017.06.003, DOI	Dry needling in the management of myofascial trigger points: A systematic review of randomized controlled trials
Fernández-de-Las-Peñas C, 2019, J PAIN RES, V12, P1899, DOI 10.2147/JPR.S154728, DOI	Trigger point dry needling for the treatment of myofascial pain syndrome: current perspectives within a pain neuroscience paradigm
Boyce D, 2020, INT J SPORTS PHYS TH, V15, P103, DOI 10.26603/ijspt20200103, DOI	Adverse events associated with therapeutic dry needling
Navarro-Santana MJ, 2020, J CLIN MED, V9, P0, DOI 10.3390/jcm9103300, DOI	Effectiveness of Dry Needling for Myofascial Trigger Points Associated with Neck Pain Symptoms: An Updated Systematic Review and Meta-Analysis
Sánchez-Infante J, 2021, PHYS THER, V101, P0, DOI 10.1093/ptj/pzab070, DOI	Is Dry Needling Applied by Physical Therapists Effective for Pain in Musculoskeletal Conditions? A Systematic Review and Meta-Analysis
