# Supplementary material for: A dual-database bibliometric analysis on dry needling for pain: Global trends and hotspots from web of science core collection and Scopus (2006–2025)
Source: Front Neurol. 2026 Mar 4;17:1713196. doi: 10.3389/fneur.2026.1713196 (PMC12997182; doi:10.3389/fneur.2026.1713196)
Supplement: Supplementary file 4 [file Table_4.xlsx]

## Sheet: WOS关键词map
label	cluster	weight<Occurrences>
reliability	1	157
prevalence	1	107
disability	1	80
rehabilitation	1	69
stroke	1	43
spasticity	1	35
strength	1	32
scale	1	27
validity	1	27
quality	1	26
threshold	1	26
validation	1	25
hip	1	23
osteoarthritis	1	22
quality of life	1	21
injury	1	20
interrater reliability	1	20
individual	1	19
muscle spasticity	1	19
knee osteoarthritis	1	18
pain management	1	18
performance	1	15
physical therapy modality	1	15
knee	1	14
modified ashworth scale	1	14
psychometric property	1	13
epidemiology	1	12
fasciitis	1	12
health	1	12
intramuscular stimulation	1	12
muscle strength	1	12
central sensitization	1	11
exercise therapy	1	11
quantification	1	11
questionnaire	1	11
stiffness	1	11
person	1	10
spanish version	1	10
spine	1	10
trigger point dry needling	1	10
exercise	2	80
manual therapy	2	80
physical therapy	2	62
physiotherapy	2	39
neck	2	35
range of motion	2	33
shoulder	2	28
electroacupuncture	2	27
visual analog scale	2	27
clinical trial	2	25
motion	2	24
trapezius	2	24
disability index	2	21
neck disability index	2	21
range	2	20
rating scale	2	17
musculoskeletal disorder	2	16
association	2	15
mobilization	2	15
manipulation	2	13
controlled trial	2	12
twitch response	2	12
intensity	2	11
migraine	2	11
cervical spine	2	10
impingement syndrome	2	10
intramuscular electrical stimulation	2	10
spinal manipulation	2	10
trigger point	3	487
acupuncture	3	239
muscle	3	123
stimulation	3	54
irritability	3	47
upper trapezius	3	47
sensitivity	3	42
trapezius muscle	3	37
mechanism	3	33
pain syndrome	3	28
blood flow	3	20
ischemic compression	3	18
activation	3	17
upper trapezius muscle	3	17
biochemical milieu	3	16
pressure pain threshold	3	16
spot	3	16
needle	3	14
randomized clinical trial	3	14
skeletal muscle	3	14
post needling soreness	3	13
electromyography	3	12
criterion	3	11
nociceptive stimulation	3	11
remote	3	11
modulation	3	10
spontaneous electrical activity	3	10
double blind	4	71
injection	4	66
meta analysis	4	53
ultrasound	4	53
platelet rich plasma	4	45
randomized controlled trial	4	40
diagnosis	4	39
lateral epicondylitis	4	36
trial	4	35
tendinopathy	4	32
corticosteroid injection	4	30
ultrasonography	4	28
tennis elbow	4	26
plantar fasciitis	4	20
tendon	4	20
achilles tendinopathy	4	19
placebo	4	19
jumper knee	4	15
patellar tendinopathy	4	15
extracorporeal shockwave therapy	4	14
shock wave therapy	4	14
treatment	4	14
autologous blood injection	4	11
outcome	4	10
management	5	274
therapy	5	92
efficacy	5	44
temporomandibular disorder	5	37
botulinum toxin	5	36
systematic review	5	33
lidocaine injection	5	30
disorder	5	26
diagnostic criterion	5	18
lidocaine	5	17
safety	5	16
fibromyalgia	5	13
trigger point injection	5	13
intervention	5	12
adverse effect	5	11
cadaver	5	10
masseter muscle	5	10
