# Supplementary material for: A dual-database bibliometric analysis on dry needling for pain: Global trends and hotspots from web of science core collection and Scopus (2006–2025)
Source: Front Neurol. 2026 Mar 4;17:1713196. doi: 10.3389/fneur.2026.1713196 (PMC12997182; doi:10.3389/fneur.2026.1713196)
Supplement: Supplementary file 5 [file Table_5.xlsx]

## Sheet: 关键词map
label	cluster	weight<Occurrences>
acupuncture	1	341
physiotherapy	1	274
review	1	211
systematic review	1	184
analgesia	1	172
meta analysis	1	147
clinical effectiveness	1	132
kinesiotherapy	1	120
physical therapy modality	1	105
manipulative medicine	1	104
clinical outcome	1	67
platelet rich plasma	1	67
musculoskeletal manipulation	1	58
transcutaneous electric nerve stimulation	1	58
conservative treatment	1	57
corticosteroid	1	57
lidocaine	1	55
nonsteroid antiinflammatory agent	1	53
manual therapy	1	52
physical therapy	1	52
placebo	1	52
nuclear magnetic resonance imaging	1	51
massage	1	50
temporomandibular joint disorder	1	49
shock wave therapy	1	45
injection	1	44
ultrasound therapy	1	42
physiotherapist	1	41
alternative medicine	1	39
electrotherapy	1	39
practice guideline	1	38
botulinum toxin	1	37
electric stimulation	1	37
electroacupuncture	1	37
local anesthetic agent	1	36
low level laser therapy	1	34
patient education	1	34
physical examination	1	34
botulinum toxin a	1	33
risk assessment	1	32
medline	1	31
musculoskeletal disease	1	31
depression	1	30
randomized controlled trial	2	481
controlled study	2	424
treatment outcome	2	242
visual analog scale	2	234
follow up	2	169
major clinical study	2	134
outcome assessment	2	134
quality of life	2	116
comparative study	2	114
exercise	2	112
numeric rating scale	2	98
single blind procedure	2	96
disability	2	91
clinical trial	2	88
therapy	2	87
prospective study	2	83
questionnaire	2	75
rehabilitation	2	75
exercise therapy	2	73
comparative effectiveness	2	60
stretching exercise	2	55
treatment duration	2	55
single blind method	2	54
combined modality therapy	2	52
multimodality cancer therapy	2	50
neck disability index	2	48
adverse event	2	44
complication	2	43
physical activity	2	35
spinal manipulation	2	30
trigger point	3	441
procedure	3	295
clinical article	3	232
pathophysiology	3	169
range of motion	3	169
priority journal	3	131
echography	3	87
physiology	3	85
case report	3	82
skeletal muscle	3	69
electromyography	3	61
ultrasound	3	59
nociception	3	58
ultrasonography	3	46
diagnostic imaging	3	45
muscle strength	3	42
muscle twitch	3	39
interventional ultrasonography	3	34
treatment response	3	34
muscle contraction	3	32
gastrocnemius muscle	3	31
muscle	3	31
athlete	3	30
disease duration	3	30
shoulder	3	30
acupuncture therapy	4	171
needle	4	148
myofascial trigger point	4	125
therapy effect	4	98
trapezius muscle	4	96
articular range of motion	4	81
double blind procedure	4	68
back muscle	4	61
superficial back muscle	4	57
joint characteristic and function	4	56
adolescent	4	55
intermethod comparison	4	50
acupuncture point	4	34
double blind method	4	33
controlled clinical trial	4	31
